# Supplementary material for: False-belief reasoning from 3 to 92 years of age
Source: PLoS One. 2017 Sep 28;12(9):e0185345. doi: 10.1371/journal.pone.0185345 (PMC5619768; doi:10.1371/journal.pone.0185345)
Supplement: S1 Data — (XLSX) [file pone.0185345.s001.xlsx]

## Sheet: preschoolers coordinates
Story	Location 1	Location 2
Story 1	24	10
Story 2	18	32
Story 3	42	28
Story 4	36	50
Story 5	30	24
Story 6	30	44
Story 7	48	34
Story 8	26	40
Story 9	44	30

## Sheet: older children and adults coord
Story	Location 1	Location 2
Story 1	24	10
Story 2	18	32
Story 3	42	28
Story 4	36	50
Story 5	34	20
Story 6	30	44
Story 7	48	34
Story 8	26	40
Story 9	38	24

## Sheet: data (n=266)
Id	Age_Group	Trial_Order_Reference	Trial_Order_1	Trial_Order_2	Age_Quadratic	FB_Avg	MC_Avg	Egocentric_Bias	Sandbox_Trial1	Sandbox_Trial2	Sandbox_Trial3	Sandbox_Trial4	Sandbox_Trial5	Sandbox_Trial6	Sandbox_Trial7	Sandbox_Trial8	Sandbox_Trial9	Sandbox_T1_Bias	Sandbox_T2_Bias	Sandbox_T3_Bias	Sandbox_T4_Bias	Sandbox_T5_Bias	Sandbox_T6_Bias	Sandbox_T7_Bias	Sandbox_T8_Bias	Sandbox_T9_Bias
3.03	1	1	0	0	1	14.43	16.99	-2.57	9.75	39.75	29.5	45.25	17.25	41.5	22.25	43.75	31	-14.25	21.75	-12.5	9.25	7.5	11.5	-25.75	17.75	-13
3.05	1	1	0	0	1	14.88	8.69	6.2	11	32.25	23.5	49.75	43.25	42	39	32	36.25	-13	14.25	-18.5	13.75	1	12	-9	6	-7.75
3.06	1	1	0	0	1	10.01	12.19	-2.18	13.5	28	33.5	47	42.25	35.75	31.5	34.25	25.75	-10.5	10	-8.5	11	14	5.75	-16.5	8.25	-18.25
3.1	1	1	0	0	1	8.92	9.07	-0.15	21.25	32	41.25	48	40	44.5	47.75	43	39.5	-2.75	14	-0.75	12	15	14.5	-0.25	17	-4.5
3.13	1	1	0	0	1	7.16	5.26	1.91		5.5	14	42	38	37.5	47.5	39.5	44.5		-12.5	-28	6	14	7.5	-0.5	13.5	0.5
3.14	1	1	0	0	1	12.07	10.62	1.45	14.5	29.25	27	48.5	40.75	38.25	31.25	32	32.5	-9.5	11.25	-15	12.5	13.5	8.25	-16.75	6	-11.5
3.17	1	1	0	0	1	14.55	14.38	0.18	13.75	33	22.5	49.5	40.75	37.5	31.25	40.25	25	-10.25	15	-19.5	13.5	18	7.5	-16.75	14.25	-19
3.18	1	1	0	0	1	10.82	11	-0.18	11	20	24.25	46.5	38	39.5	35.5	30	26	-13	2	-17.75	10.5	13.7	9.5	-12.5	4	-18
3.19	1	1	0	0	1	8.92	3.38	5.54	10.5	27.5	38.25	18	11.5	40	43.5	27	46	-13.5	9.5	-3.75	-18	12.9	10	-4.5	1	2
3.2	1	1	0	0	1	15.37	15.49	-0.13	12	37.5	26	50	39.5	39.5	29	40.5	25	-12	19.5	-16	14	16	9.5	-19	14.5	-19
3.23	1	1	0	0	1	8.59	7.06	1.52	19	34.25	37.5	19	41.75	40	46	43.25	45	-5	16.25	-4.5	-17	14	10	-2	17.25	1
3.01	1	0	0	0	1	14.07	3.68	10.39	31.25	29	41.5	46.5	42.5	42.5	32.5	42	31.75	7.25	11	-0.5	10.5	16.4	12.5	-15.5	16	-12.25
3.02	1	0	0	0	1	15.37	15.06	0.3	16.5	35.5	22.75	52	30.5	33.5	28	41.75	21.75	-7.5	17.5	-19.25	16	17	3.5	-20	15.75	-22.25
3.04	1	0	0	0	1	14.43	14.3	0.13	15.5	46.75	31.25	45.25	29.25	44	37.5	44.25	29	-8.5	28.75	-10.75	9.25	13.2	14	-10.5	18.25	-15
3.08	1	0	0	0	1	15.93	11.51	4.42	13.25	33.5	11.75	25.5	38.5	41	30.75	44.75	27.25	-10.75	15.5	-30.25	-10.5	15.9	11	-17.25	18.75	-16.75
3.09	1	0	0	0	1	13.69	12.32	1.37	10.5	38.5	39.5	48.75	18.5	41.25	26.5	29	25	-13.5	20.5	-2.5	12.75	4.5	11.25	-21.5	3	-19
3.11	1	0	0	0	1	12.7	11	1.7	11	29.25	35.75	49.5	43	38.5	30.75	36	29	-13	11.25	-6.25	13.5	6	8.5	-17.25	10	-15
3.11*	1	0	0	0	1	14.25	5.99	8.25	38	44.5	7	12.5	28.5	43.5	33.25	41.25	30.5	14	26.5	-35	-23.5	-2	13.5	-14.75	15.25	-13.5
3.12	1	0	0	0	1	11.07	9.12	1.96	10.5	30	37.5	42.5	35.75	29	29.5	37	28.25	-13.5	12	-4.5	6.5	15.5	-1	-18.5	11	-15.75
3.15	1	0	0	0	1	14.33	16.31	-1.98	9.25	30.25	23.25	55.5	39	43.5	19.75	37.5	26	-14.75	12.25	-18.75	19.5	-7	13.5	-28.25	11.5	-18
3.16	1	0	0	0	1	9.07	10.13	-1.07	13.5	41	29.25	30.25	43	30.75	30	30.5	31	-10.5	23	-12.75	-5.75	19.7	0.75	-18	4.5	-13
3.21	1	0	0	0	1	15.82	-1.8	17.63	39.75	15	43.5	49	45.5	42.5	43.5	43.5	26.5	15.75	-3	1.5	13	14.5	12.5	-4.5	17.5	-17.5
3.22	1	0	0	0	1	10.01	7.87	2.13	13.5	31	32	34	41.5	42	36	32	47.5	-10.5	13	-10	-2	22	12	-12	6	3.5
5.01	2	1	0	0	4	15.95	14.3	1.65	0	38.5	0	49.25	22.5	45.25	33.5	39.75	30.25	-24	20.5	-42	13.25	15	15.25	-14.5	13.75	-13.75
5.03	2	1	0	0	4	14.25	15.34	-1.09	13.5	34	28	48.75	39.25	41.75	29.75	42	22	-10.5	16	-14	12.75	11.5	11.75	-18.25	16	-22
5.04	2	1	0	0	4	12.88	15.01	-2.13	10	32	34.5	52	37	41	32.5	43.5	28	-14	14	-7.5	16	6.4	11	-15.5	17.5	-16
5.05	2	1	0	0	4	12.5	15.24	-2.74	27	14	32	51	41	46	33	39.5	27.5	3	-4	-10	15	21	16	-15	13.5	-16.5
5.07	2	1	0	0	4	13.74	6.63	7.11	10.25	32	28.5	45	38	44	48	24.5	30	-13.75	14	-13.5	9	-1.5	14	0	-1.5	-14
5.08	2	1	0	0	4	14.12	4.19	9.93	10	34	29.25	49.75	37	39	47.5	21.25	32	-14	16	-12.75	13.75	15.3	9	-0.5	-4.75	-12
5.1	2	1	0	0	4	13.94	13.94	0	10.25	29.5	26	50.5	49	44	38.25	43.75	29.75	-13.75	11.5	-16	14.5	21	14	-9.75	17.75	-14.25
5.11	2	1	0	0	4	12.93	0.25	12.67	10	29.75	30.5	50.5	49.5	30.5	49	27.5	50	-14	11.75	-11.5	14.5	12.9	0.5	1	1.5	6
5.14	2		0	0	4	13.06	12.32	0.74	10.5	27	26.25	50	33.5	42.25	33	34.25	30.25	-13.5	9	-15.75	14	14	12.25	-15	8.25	-13.75
5.02	2		0	0	4	17.5	0.38	17.12	25.75	24	44.5	35.75	15.75	45	30.25	48.5	29.25	1.75	6	2.5	-0.25	13.5	15	-17.75	22.5	-14.75
5.06	2		0	0	4	10.57	3.18	7.39	25.5	37.5	46.25	35	39	28.75	36.5	44.5	30.5	1.5	19.5	4.25	-1	0	-1.25	-11.5	18.5	-13.5
5.09	2		0	0	4	5.99	10.49	-4.5	10	32	42	50	38	44	55	26	27	-14	14	0	14	-0.8	14	7	0	-17
5.12	2		0	0	4	14.94	11.76	3.18	11.25	31	31	46.25	38.5	37	28.75	44	28.5	-12.75	13	-11	10.25	14	7	-19.25	18	-15.5
5.13	2		0	0	4	11.89	13.06	-1.17	13	32.5	25.5	46.25	27.75	41.5	33.75	40.25	36.5	-11	14.5	-16.5	10.25	13	11.5	-14.25	14.25	-7.5
5.15	2		0	0	4	-0.99	-0.56	-0.43	24.5	17.25	44	37	20.5	26.5	47	26	45.5	0.5	-0.75	2	1	16	-3.5	-1	0	1.5
5.16	2		0	0	4	9.12	0.81	8.31	28.5	23.5	45	41.25	44	29	25	23.5	27	4.5	5.5	3	5.25	-2	-1	-23	-2.5	-17
5.17	2		0	0	4	5.13	15.62	-10.49	10.5	34	26	53	32	26	33.5	21	29	-13.5	16	-16	17	14	-4	-14.5	-5	-15
5.18	2		0	0	4	3.56	11.76	-8.2	14	31	27	45	24.5	26.5	32	27	43.25	-10	13	-15	9	14.8	-3.5	-16	1	-0.75
5.19	2		0	0	4	9.5	12.88	-3.38	10	29.5	25	45	34	17.5	35	46.5	27	-14	11.5	-17	9	13	-12.5	-13	20.5	-17
5.2	2		0	0	4	3.18	1.32	1.85	22.5	28.5	42.25	29.5	20	45	47	22	43.25	-1.5	10.5	0.25	-6.5	15.25	15	-1	-4	-0.75
8	3		1	0	9	-1.67	-0.53	-1.13	23	25	45	36	27.5	40	50	26.4	41	-1	7	3	0	16	10	2	0.4	3
9	3		1	0	9	2.93	-2.88	5.8	24	19.5	42	45.7	21	31	47	19.5	44.5	0	1.5	0	9.7	2.5	1	-1	-6.5	6.5
14	3		1	0	9	-0.25	0.63	-0.88	21	16.5	43	37	34	32.5	51.5	28	39	-3	-1.5	1	1	19	2.5	3.5	2	1
15	3		1	0	9	-1.55	-2.5	0.95	25	14.5	46.7	37.9	35	29	50.4	20	37.5	1	-3.5	4.7	1.9	16	-1	2.4	-6	-0.5
17	3		1	0	9	0.33	-1.13	1.46	25.5	18.5	50	33	34	33	47	24.5	40	1.5	0.5	8	-3	3.5	3	-1	-1.5	2
18	3		1	0	9	7.25	0.33	6.92	24	24.5	42.5	51	33.5	50	33	24	35	0	6.5	0.5	15	8.5	20	-15	-2	-3
19	3		1	0	9	-0.28	-1.13	0.85	22	16	40	35.4	38	26	46.5	24	40.5	-2	-2	-2	-0.6	6.25	-4	-1.5	-2	2.5
34	3		1	0	9	-1	1.53	-2.53	20	19.5	42.5	37.5	33.7	28	51	23	34.4	-4	1.5	0.5	1.5	18	-2	3	-3	-3.6
7	3		1	0	9	-2.45	2.85	-5.3	22.4	18.8	47	33	32.9	29.5	49.3	35	38	-1.6	0.8	5	-3	4.25	-0.5	1.3	9	0
10	3		1	0	9	-0.55	-0.83	0.28	12	21	41	35.8	36	26	47	24.5	42	-12	3	-1	-0.2	-1.75	-4	-1	-1.5	4
11	3		1	0	9	0.03	0.6	-0.58	25.6	22	43.4	38.5	34	31	50	31	43	1.6	4	1.4	2.5	16.75	1	2	5	5
12	3		1	0	9	2.75	0.98	1.78	22.1	18	40	40.1	36.4	36	49.1	27	37	-1.9	0	-2	4.1	16	6	1.1	1	-1
20	3		1	0	9	-1	-2.67	1.67	15.6	17.5	43.5	34	37	30	48.5	18	37.5	-8.4	-0.5	1.5	-2	0.75	0	0.5	-8	-0.5
21	3		1	0	9	1.38	-1.45	2.83	24	16	40	34.5	33.2	29.5	42.5	21.6	37.4	0	-2	-2	-1.5	-1.5	-0.5	-5.5	-4.4	-0.6
22	3		1	0	9	-1.2	-2.95	1.75	29.5	17.7	44.4	33	35.9	26.6	44	18.5	36.5	5.5	-0.3	2.4	-3	21	-3.4	-4	-7.5	-1.5
23	3		1	0	9	14	0.75	13.25	23.5	19	29	50	24.5	47.5	31.9	39	47.5	-0.5	1	-13	14	1	17.5	-16.1	13	9.5
24	3		1	0	9	0.5	0.9	-0.4	24.4	19.5	42	35.5	26	32	34.9	28	37.5	0.4	1.5	0	-0.5	16	2	-13.1	2	-0.5
26	3		1	0	9	6.25	-1	7.25	30	22	42	48.5	18	45	32.5	20.5	34.5	6	4	0	12.5	23.75	15	-15.5	-5.5	-3.5
27	3		1	0	9	-3.5	-4	0.5	15.5	17	45	33	35.5	24	50	16	39	-8.5	-1	3	-3	15.75	-6	2	-10	1
28	3		1	0	9	13	-0.63	13.63	25	17	27	49	13	44.5	31.4	24.5	37	1	-1	-15	13	-0.5	14.5	-16.6	-1.5	-1
29	3		1	0	9	0.8	6.15	-5.35	15	32	46.4	42	39.7	49.9	33	32.3	32	-9	14	4.4	6	18.5	19.9	-15	6.3	-6
30	3		1	0	9	-1.5	-1.63	0.13	27	15	44	36	34.5	27.8	49.8	26	38.5	3	-3	2	0	-3	-2.2	1.8	0	0.5
31	3		1	0	9	3.5	-1.5	5	25	14.5	42.5	48	42	30.5	46	26	29.7	1	-3.5	0.5	12	1.75	0.5	-2	0	-8.3
32	3		1	0	9	0.2	1	-0.8	23	21	42	35.8	35	32.5	49.5	23	35	-1	3	0	-0.2	-0.5	2.5	1.5	-3	-3
33	3		1	0	9	2.25	-0.17	2.42	13	20.5	45	50	31.5	30	50	25	40	-11	2.5	3	14	-1.75	0	2	-1	2
35	3		1	0	9	4	-0.35	4.35	24	17	24	51	26.4	29	50	27.6	40	0	-1	-18	15	6.75	-1	2	1.6	2
4	4		1	0	16	4.33	-2.55	6.88	25	13.9	50	43	41	32	44	37.3	23.9	1	-4.1	8	7	16	2	-4	11.3	-14.1
1	4		1	0	16	8.5	0.15	8.35	24.5	17.7	14.1	54	18.5	29	30	26.4	37	0.5	-0.3	-27.9	18	-1.75	-1	-18	0.4	-1
2	4		1	0	16	-1.35	-2.4	1.05	24.5	15	41	32.2	35.3	28.4	49	21.5	39.6	0.5	-3	-1	-3.8	-1.5	-1.6	1	-4.5	1.6
3	4		1	0	16	-2.8	-0.6	-2.2	26.5	17.5	24.5	24.1	41	32	46.5	28.4	39.8	2.5	-0.5	-17.5	-11.9	3.5	2	-1.5	2.4	1.8
5	4		1	0	16	-0.1	-0.2	0.1	20	19.2	41.2	33.8	32.9	30	47	22	40	-4	1.2	-0.8	-2.2	15.25	0	-1	-4	2
13	4		1	0	16	-0.73	1.13	-1.85	24	21	44.8	38.9	34	28	49	26.5	37	0	3	2.8	2.9	11.25	-2	1	0.5	-1
36	4		1	0	16	-1.25	-2.75	1.5	28	14	42	34	33.5	28	49	21	36	4	-4	0	-2	16	-2	1	-5	-2
37	4		1	0	16	-0.25	-0.43	0.18	25	19	41	36.5	20	28	48.5	25.3	39	1	1	-1	0.5	3.25	-2	0.5	-0.7	1
38	4		1	0	16	6.15	-1.33	7.48	38.5	16.5	25.3	47	19.2	31.3	34	22.5	37	14.5	-1.5	-16.7	11	0	1.3	-14	-3.5	-1
39	4		1	0	16	-1	-1.43	0.43	28	18.5	44.5	36	34	30	49.5	25	39.2	4	0.5	2.5	0	1	0	1.5	-1	1.2
40	4		1	0	16	1.13	0	1.13	23	17.5	42	40	33	30.5	48	23.5	36	-1	-0.5	0	4	2	0.5	0	-2.5	-2
41	4		1	0	16	-1.13	-1.15	0.02	10	29.5	46	34	36	31	47.5	21.5	35.8	-14	11.5	4	-2	1.5	1	-0.5	-4.5	-2.2
43	4		1	0	16	0.58	1.75	-1.18	21.5	19.5	42	37.3	18	32	49	24	33	-2.5	1.5	0	1.3	1	2	1	-2	-5
44	4		1	0	16	-0.25	1.88	-2.13	21	19.5	42	37	34	30	50	28	37	-3	1.5	0	1	3.25	0	2	2	-1
45	4		1	0	16	-0.33	-0.4	0.08	21.5	18.8	42	34.2	34.8	31.5	49	21	37.9	-2.5	0.8	0	-1.8	3.5	1.5	1	-5	-0.1
YPT001	5		0	1	25	-0.63	0.44	-1.07	23.5	18	42.25	37.75	33	30	46.75	23	39	-0.5	0	0.25	1.75	14	0	-1.25	-3	1
YPT012	5		0	1	25	-1.44	-0.5	-0.94	22.5	31.5	42.25	33.75	35.25	27.5	48.5	23.5	38.75	-1.5	13.5	0.25	-2.25	14	-2.5	0.5	-2.5	0.75
YPT014	5		0	1	25	4	-0.06	4.06	24	18	37	42	36	30.5	48.75	33.25	40.25	0	0	-5	6	16	0.5	0.75	7.25	2.25
YPT022	5		0	1	25	-1	-0.69	-0.31	21.75	15	45.5	37	22.5	28.75	48.75	24	37.5	-2.25	-3	3.5	1	14.5	-1.25	0.75	-2	-0.5
YPT025	5		0	1	25	-3	-1.83	-1.17	30	22	43	30.5	39	26.5	41.75	22	39.5	6	4	1	-5.5	2	-3.5	-6.25	-4	1.5
YPT033	5		0	1	25	3	0	3	7	30	44.25	44.25	36	30	42.25	30	36	-17	12	2.25	8.25	-2	0	-5.75	4	-2
YPT034	5		0	1	25	-1.69	-0.63	-1.06	24.75	16.5	42.5	32.5	23.5	29.25	47.5	24.5	39.25	0.75	-1.5	0.5	-3.5	2	-0.75	-0.5	-1.5	1.25
YPT037	5		0	1	25	0.19	-0.81	1	25.75	20	45.75	36.5	28.5	30	51.5	29	37	1.75	2	3.75	0.5	6	0	3.5	3	-1
YPT043	5		0	1	25			0.04	24	17	40.25	34.5	26.25	36.25	49	26.25	41	0	-1	-1.75	-1.5	14.25	6.25	1	0.25	3
YPT047	5		0	1	25	-0.13	0.75	-0.88	24	19.75	43.75	38	38	32	48.75	27	39.75	0	1.75	1.75	2	15	2	0.75	1	1.75
YPT050	5		0	1	25	1	-0.63	1.63	26.5	16.5	43.75	38	24.25	27.75	44.25	29.5	37.75	2.5	-1.5	1.75	2	-0.5	-2.25	-3.75	3.5	-0.25
YPT059	5		0	1	25	0.58	0.33	0.25	26	18.25	45	40.75	18.25	45.25	45.25	26	45	2	0.25	3	4.75	17.25	15.25	-2.75	0	7
YPT065	5		0	1	25	1.44	0.5	0.94	24.75	19	43.25	41	36.75	32	48.25	28.75	38.75	0.75	1	1.25	5	-1.25	2	0.25	2.75	0.75
YPT073	5		0	1	25	4	0.25	3.75	21.5	19.5	40	49.25	36	29.25	50.25	27.25	38.5	-2.5	1.5	-2	13.25	-2	-0.75	2.25	1.25	0.5
YPT075	5		0	1	25	-1	0.58	-1.58	22.75	34.5	29.75	34	20.75	28.75	46.25	25	38	-1.25	16.5	-12.25	-2	0.25	-1.25	-1.75	-1	0
YPT080	5		0	1	25	-0.19	0.94	-1.13	19.75	18.5	43	36.75	18.5	29	48	22.5	35	-4.25	0.5	1	0.75	0.75	-1	0	-3.5	-3
YPT104	5		0	1	25	1	-0.06	1.06	22.25	18	42.75	37.25	41	29.5	49.5	31.25	39.75	-1.75	0	0.75	1.25	-0.75	-0.5	1.5	5.25	1.75
YPT100	5		0	1	25	5.13	1.19	3.94	24.75	24.75	29.75	42	21	30	49.25	30.25	23.5	0.75	6.75	-12.25	6	10.5	0	1.25	4.25	-14.5
YPT101	5		0	1	25	1	0.13	0.87	23.25	18	41.5	39.5	36	30	48.25	25.75	37.75	-0.75	0	-0.5	3.5	-1.25	0	0.25	-0.25	-0.25
YPT105	5		0	1	25	2.5	0.19	2.31	28.5	22.75	42.5	38.25	43.75	31	48.5	31.5	35.25	4.5	4.75	0.5	2.25	-4	1	0.5	5.5	-2.75
YPT106	5		0	1	25	2.06	0	2.06	21.5	16.75	47	37.25	35.75	28.5	47.75	37.75	37.75	-2.5	-1.25	5	1.25	14.5	-1.5	-0.25	11.75	-0.25
YPT107	5		0	1	25	-0.44	0.31	-0.75	24	18.5	43.25	37.75	19.5	30.25	47.5	24	38.25	0	0.5	1.25	1.75	-2.25	0.25	-0.5	-2	0.25
YPT111	5		0	1	25	2.31	1.67	0.64	33	21.5	42.75	41.5	38.5	30.5	47	30.5	38	9	3.5	0.75	5.5	12	0.5	-1	4.5	0
YPT160	5		0	1	25	2.33	-0.75	3.08	25.25	16	43.5	41.75	17	35	47	41.75	35.25	1.25	-2	1.5	5.75	1	5	-1	15.75	-2.75
YPT130	5		0	1	25	1.75	1.5	0.25	25	24	42	41	21.75	31.75	48.75	28.5	38.5	1	6	0	5	7.75	1.75	0.75	2.5	0.5
YPT133	5		0	1	25	-0.5	-0.75	0.25	27	18	42.75	35	19.5	31	49	25	37.25	3	0	0.75	-1	25.6	1	1	-1	-0.75
YPT137	5		0	1	25	-0.5	0.81	-1.31	26.25	26	42	35	18.25	30	50.5	25.25	38.25	2.25	8	0	-1	12.5	0	2.5	-0.75	0.25
YPT141	5		0	1	25	13.75	0.38	13.37	24.75	20.25	24	50.75	26.75	31.25	49.25	39.75	21.21	0.75	2.25	-18	14.75	-2.6	1.25	1.25	13.75	-16.79
YPT102	5		0	1	25	1.42	2.08	-0.66	21.25	21.25	27.25	36	36	35.5	47.75	30.75	38.5	-2.75	3.25	-14.75	0	9.2	5.5	-0.25	4.75	0.5
YPT118	5		0	1	25	7.63	1.25	6.38	24	24	25	46.5	18.25	30	49	30.75	24	0	6	-17	10.5	24.5	0	1	4.75	-14
YPT127	5		0	1	25	-1.5	0.56	-2.06	21.75	22	45.25	37	18.5	27	49	22.5	38.25	-2.25	4	3.25	1	1	-3	1	-3.5	0.25
YPT129	5		0	1	25	1.63	0.06	1.57	24.75	21	43.75	37.5	23.5	28.5	48.5	32.75	38	0.75	3	1.75	1.5	0.5	-1.5	0.5	6.75	0
YPT108	5		0	1	25	-1.63	-1.38	-0.25	24.5	17	45	37.25	35.25	28.75	50.75	20.5	37.25	0.5	-1	3	1.25	11	-1.25	2.75	-5.5	-0.75
YPT126	5		0	1	25	0	1	-1	23	19.25	29.5	36.75	31.25	31.25	47.5	24	36.75	-1	1.25	-12.5	0.75	14	1.25	-0.5	-2	-1.25
YPT138	5		0	1	25	0.38	0.5	-0.12	26.25	19.75	42.75	39	36	31.25	46.75	26.5	39.25	2.25	1.75	0.75	3	14	1.25	-1.25	0.5	1.25
YPT139	5		0	1	25	2.58	2.83	-0.25	26	25.75	33	48	23.25	35.5	45.25	27	43.25	2	7.75	-9	12	3.5	5.5	-2.75	1	5.25
YPT142	5		0	1	25	1.69	-0.94	2.63	25.5	17.25	41.5	30	20	27.5	47	36	35.75	1.5	-0.75	-0.5	-6	10.4	-2.5	-1	10	-2.25
YPT147	5		0	1	25	-0.38	-0.63	0.25	25.25	18	42	36	21	29.5	48.75	24	37.5	1.25	0	0	0	12	-0.5	0.75	-2	-0.5
YPT144	5		0	1	25	0.06	0.56	-0.5	11.75	31.25	44.25	47.5	22	35	34	25.25	41.75	-12.25	13.25	2.25	11.5	9.5	5	-14	-0.75	3.75
YPT148	5		0	1	25	-0.38	-0.31	-0.07	25.25	20	44	37.25	21.5	30	46.5	27	38	1.25	2	2	1.25	17.8	0	-1.5	1	0
YPT113	5		0	1	25	-0.06	0	-0.06	23.25	18	42.75	38.75	21	30	50	23.75	39.25	-0.75	0	0.75	2.75	6	0	2	-2.25	1.25
YPT153	5		0	1	25	1.5	0.69	0.81	24	18.75	42.5	36	23.25	29.75	48.5	24.5	36.25	0	0.75	0.5	0	17	-0.25	0.5	-1.5	-1.75
YPT154	5		0	1	25	-1.19	0.44	-1.63	21	15.5	30	38.5	23.5	32.5	48.25	26	36	-3	-2.5	-12	2.5	0	2.5	0.25	0	-2
YPT155	5		0	1	25	2.13	0.13	2	24	22.75	42.75	36.5	34	27	48	24	40.5	0	4.75	0.75	0.5	0.2	-3	0	-2	2.5
YPT158	5		0	1	25	0.33	1.08	-0.75	24.75	19.25	43.5	40	34	30	48	31	37	0.75	1.25	1.5	4	19.9	0	0	5	-1
YPT132	5		0	1	25	-1	-0.31	-0.69	21.25	18	30	43.25	36	30.5	43.25	22.25	40.5	-2.75	0	-12	7.25	-1	0.5	-4.75	-3.75	2.5
YPT161	5		0	1	25	-6.25	-0.56	-5.69	24.75	18.25	44.5	36.5	34.5	30	48.75	25.5	39.5	0.75	0.25	2.5	0.5	2	0	0.75	-0.5	1.5
YPT170	5		0	1	25	5.25	-0.25	5.5	27	30	41	44.5	22	32.25	48	37.25	37.75	3	12	-1	8.5	17	2.25	0	11.25	-0.25
YPT167	5		0	1	25	-1.94	0.06	-2	24.25	21	42	36.25	18	26.75	47.25	21	41	0.25	3	0	0.25	11	-3.25	-0.75	-5	3
YPT178	5		0	1	25	1.81	0.19	1.62	22	17.25	44.5	36.25	22	30	48.5	36.25	38.75	-2	-0.75	2.5	0.25	-1	0	0.5	10.25	0.75
YPT186	5		0	1	25	5.08	1.33	3.75	12	20.75	27	49.75	26	31.5	48.25	29	39.5	-12	2.75	-15	13.75	17	1.5	0.25	3	1.5
YPT188	5		0	1	25	-1.38	0.25	-1.63	24.75	19.5	46.25	35.5	34.25	31	48.75	26.25	39	0.75	1.5	4.25	-0.5	16	1	0.75	0.25	1
YPT190	5		0	1	25	-0.44	0.25	-0.69	12	33.25	44.25	33.25	35	31	48.5	27.25	36	-12	15.25	2.25	-2.75	25	1	0.5	1.25	-2
YPT191	5		0	1	25	0.69	0.88	-0.19	24.5	22.75	37.75	34.5	19.5	30	48.75	23.25	35.25	0.5	4.75	-4.25	-1.5	13.5	0	0.75	-2.75	-2.75
YPT192	5		0	1	25	-2.38	-1.81	-0.57	22	13.75	42.75	28.25	37.25	28.25	51.25	25.5	38.5	-2	-4.25	0.75	-7.75	1	-1.75	3.25	-0.5	0.5
YPT194	5		0	1	25	-0.44	-2.08	1.64	24	15.25	43	34	18.75	36.25	51.5	27.75	38.5	0	-2.75	1	-2	13	6.25	3.5	1.75	0.5
YPT195	5		0	1	25	-0.42	-0.42	0	24	18	43.75	36	18	35	49.25	26.5	29	0	0	1.75	0	0	5	1.25	0.5	-9
YPT198	5		0	1	25	-3.5	-0.17	-3.33	21.75	17.5	48	51.5	20.25	25.75	50.25	22	38.5	-2.25	-0.5	6	15.5	11	-4.25	2.25	-4	0.5
YPT199	5		0	1	25	-0.38	1.25	-1.63	24.75	22	44.25	41.25	20.75	31.75	48	23.5	40	0.75	4	2.25	5.25	11	1.75	0	-2.5	2
YPT202	5		0	1	25	-0.13	0.63	-0.76	21.5	16.5	41.5	35.25	19.25	29.25	45.75	40.25	22.5	-2.5	-1.5	-0.5	-0.75	12.3	-0.75	-2.25	14.25	-15.5
YPT206	5		0	1	25	1.92	0.25	1.67	13.25	41.75	42	42.75	30.5	30.25	35	25	23.5	-10.75	23.75	0	6.75	1.6	0.25	-13	-1	-14.5
YPT207	5		0	1	25	1.06	1.44	-0.38	25.5	21	42	36	18.75	30	43.75	29.5	37.25	1.5	3	0	0	4.5	0	-4.25	3.5	-0.75
YPT209	5		0	1	25	12.63	6.75	5.88	10.25	24.75	27	48.25	16	45.25	34.75	39	27.5	-13.75	6.75	-15	12.25	0.3	15.25	-13.25	13	-10.5
YPT210	5		0	1	25	-0.38	0.63	-1.01	24	19	43.5	37.75	34.5	30	46.5	24	37.75	0	1	1.5	1.75	11	0	-1.5	-2	-0.25
YPT216	5		0	1	25	-4.25	-0.33	-3.92	23.25	16	46.5	33	17.75	30.25	32.25	18.75	40.25	-0.75	-2	4.5	-3	10.3	0.25	-15.75	-7.25	2.25
YPT218	5		0	1	25	0.19	-1	1.19	27	18	42	40	32	30	49	25.5	40.75	3	0	0	4	13	0	1	-0.5	2.75
YPT220	5		0	1	25	0.69	0.75	-0.06	25.75	21.25	43	39	21	31.5	48	25	36.25	1.75	3.25	1	3	-2.2	1.5	0	-1	-1.75
YPT222	5		0	1	25	1.13	0.58	0.55	25	22	39	36	27.75	28.75	40	25.5	36	1	4	-3	0	15.4	-1.25	-8	-0.5	-2
116	5		1	0	25	-0.23	1.33	-1.57	20	31.5	5	34.5	45.6	30	47.2	28	40	-4	13.5	-37	-1.5	-1	0	-0.8	2	2
333	5		1	0	25	-0.6	-1.68	1.08	22.5	16.3	43	32	32.5	31.5	46.9	22	40.5	-1.5	-1.7	1	-4	4.25	1.5	-1.1	-4	2.5
716	5		1	0	25	-1.2	0.83	-2.03	20.3	21.5	43.9	33.5	17.4	30	48.4	23.2	39.1	-3.7	3.5	1.9	-2.5	15.25	0	0.4	-2.8	1.1
983	5		1	0	25	3.48	0.75	2.73	21	18.8	40.5	39	29.2	32.9	41.5	25.2	38	-3	0.8	-1.5	3	11.25	2.9	-6.5	-0.8	0
1013	5		1	0	25	10.9	-0.05	10.95	26	17.3	29	44.8	44.5	45.3	31	28.5	38	2	-0.7	-13	8.8	4.5	15.3	-17	2.5	0
1150	5		1	0	25	3.5	-0.73	4.23	22.3	17.4	27.5	37	21	29.5	49	22	38	-1.7	-0.6	-14.5	1	6	-0.5	1	-4	0
1191	5		1	0	25	8.98	0.38	8.6	24.5	18.5	26	32	20.5	38.4	32.5	27.8	38.3	0.5	0.5	-16	-4	-0.25	8.4	-15.5	1.8	0.3
1548	5		1	0	25	2	-1.13	3.13	26	17.5	42	42	31	33	49	26	40	2	-0.5	0	6	24.5	3	1	0	2
1654	5		1	0	25	-1.03	-0.43	-0.6	25.8	19	39	33.4	34	24	46.5	26	38.9	1.8	1	-3	-2.6	0.75	-6	-1.5	0	0.9
1654	5		1	0	25	-1.03	0.33	-1.35	25.8	19	39	33.4	34	24	46.5	26	35.9	1.8	1	-3	-2.6	-2.75	-6	-1.5	0	-2.1
1699	5		1	0	25	6.43	1.5	4.93	25	30.9	30	49.5	23.5	30.9	48.7	31.5	38	1	12.9	-12	13.5	1.75	0.9	0.7	5.5	0
1735	5		1	0	25	1.43	4.88	-3.45	21.5	26.5	32.3	32	30.4	30.8	48.8	33	36.5	-2.5	8.5	-9.7	-4	18	0.8	0.8	7	-1.5
1875	5		1	0	25	-0.13	-1.43	1.3	25	16.8	41.5	39	32	26	48	25.5	41	1	-1.2	-0.5	3	-1.75	-4	0	-0.5	3
2046	5		1	0	25	0.15	-0.5	0.65	27.5	20	38.7	29.4	29.5	31.2	45.3	26	24	3.5	2	-3.3	-6.6	12.75	1.2	-2.7	0	-14
2048	5		1	0	25	2.73	1.38	1.35	22.5	21.5	35	35.9	37.8	33.5	47.5	29.5	41	-1.5	3.5	-7	-0.1	14.25	3.5	-0.5	3.5	3
2273	5		1	0	25	2.8	0	2.8	23	17	44.8	48	26	32.5	48.5	26	38	-1	-1	2.8	12	4	2.5	0.5	0	0
2329	5		1	0	25	-0.5	-2.9	2.4	29.5	18	44	32	37	30	44	22.8	23.5	5.5	0	2	-4	-1.25	0	-4	-3.2	-14.5
2422	5		1	0	25	14	11	3	10	29	26	46	20	41	32	41.5	23.4	-14	11	-16	10	12.25	11	-16	15.5	-14.6
2842	5		1	0	25	-2	3.67	-5.67	15.5	16.5	43.5	30.3	20.2	30.3	49.1	30	24	-8.5	-1.5	1.5	-5.7	15	0.3	1.1	4	-14
3212	5		1	0	25	14.2	1.05	13.15	21	24.2	27	50	39.9	40.2	34.4	24	41	-3	6.2	-15	14	1.25	10.2	-13.6	-2	3
3461	5		1	0	25	-0.98	-1.5	0.53	23.5	12.5	43	34	19	28.6	47.5	24	37	-0.5	-5.5	1	-2	6.5	-1.4	-0.5	-2	-1
3512	5		1	0	25	-0.13	3.1	-3.23	20	20.5	42	35.8	22	31.2	49.5	28.8	25.2	-4	2.5	0	-0.2	-1	1.2	1.5	2.8	-12.8
4046	5		1	0	25	0.88	1.63	-0.75	21.5	20	42	36	37	30	44.5	27	37	-2.5	2	0	0	14.5	0	-3.5	1	-1
4921	5		1	0	25	2	-1.25	3.25	22	20	44	48	31	30	50	21	42	-2	2	2	12	28	0	2	-5	4
5040	5		1	0	25	-1.5	-2.15	0.65	26	14	42.5	35.5	19	26.5	30.5	24.5	39.1	2	-4	0.5	-0.5	-2	-3.5	-17.5	-1.5	1.1
5356	5		1	0	25	-0.2	-0.75	0.55	23.5	15	45	36	37	27.5	43.3	26	38.5	-0.5	-3	3	0	2.25	-2.5	-4.7	0	0.5
5491	5		1	0	25	0.8	-0.13	0.93	23	16	45	42	36	30.2	48	26	37.5	-1	-2	3	6	14	0.2	0	0	-0.5
5747	5		1	0	25	8.27	-0.75	9.02	29	53.4	34	42	45	23	37.2	29.5	52	5	35.4	-8	6	25	-7	-10.8	3.5	14
6030	5		1	0	25	0.3	-1.05	1.35	23	15.8	39	35	33.5	29	47.8	21.5	36.5	-1	-2.2	-3	-1	-0.25	-1	-0.2	-4.5	-1.5
6801	5		1	0	25	8	0.78	7.23	22	20	28	38	21	44.2	30.8	27.1	40	-2	2	-14	2	20	14.2	-17.2	1.1	2
6962	5		1	0	25	7.13	-1.27	8.39	13	16	28.5	49.5	33	33.5	50	25	38.8	-11	-2	-13.5	13.5	1.25	3.5	2	-1	0.8
7084	5		1	0	25	1.75	1.58	0.18	25.8	24.5	46.5	48	20	28.5	47	22.6	33	1.8	6.5	4.5	12	1.25	-1.5	-1	-3.4	-5
8108	5		1	0	25	-1.63	-1.27	-0.36	20.8	13	43.5	29	31	31	47	24	22.5	-3.2	-5	1.5	-7	16.5	1	-1	-2	-15.5
8218	5		1	0	25	3.48	-0.15	3.63	24	23.5	28	33.4	31	32.5	48	22	40.1	0	5.5	-14	-2.6	8.25	2.5	0	-4	2.1
8383	5		1	0	25	4.75	2.18	2.58	21.8	21	29.5	44.5	32.3	28	48	23	31.5	-2.2	3	-12.5	8.5	23	-2	0	-3	-6.5
8583	5		1	0	25	6.88	0.38	6.5	24	20	26	32.5	21.6	30	33	24.5	37	0	2	-16	-3.5	13.5	0	-15	-1.5	-1
8832	5		1	0	25	2.13	1	1.13	23	31	41	37.5	24.5	38	50	30	40	-1	13	-1	1.5	4	8	2	4	2
9233	5		1	0	25	12.63	1.47	11.16	22	19.8	25	50.5	20.3	38.5	37.5	26.6	23	-2	1.8	-17	14.5	4	8.5	-10.5	0.6	-15
9648	5		1	0	25	-0.13	0.43	-0.56	24	17.5	42	34	31	27.5	44	27.8	23.8	0	-0.5	0	-2	0.75	-2.5	-4	1.8	-14.2
9810	5		1	0	25	1.73	-0.5	2.23	28.5	18.5	40.5	40.6	30.3	32.7	49.9	26	36	4.5	0.5	-1.5	4.6	19.25	2.7	1.9	0	-2
3464	5		1	0	25	2.13	-3.63	5.75	30.5	11	38	38.5	33	32	48	26	39	6.5	-7	-4	2.5	16	2	0	0	1
4354	5		1	0	25	13.25	0.25	13	21	15	28	48.5	17.8	42	30.5	27	38	-3	-3	-14	12.5	15.5	12	-17.5	1	0
4449	5		1	0	25	0.15	-1.43	1.58	26	16.5	41.2	31	35.4	33.4	46.6	27	41.2	2	-1.5	-0.8	-5	20.5	3.4	-1.4	1	3.2
8372	5		1	0	25	0.93	2.2	-1.28	22.5	21.8	42	34.4	19	33.3	46	28	36.5	-1.5	3.8	0	-1.6	19	3.3	-2	2	-1.5
OPT001	6		0	1	36	7.94	5.19	2.75	22.75	29.5	38.75	50.25	24.25	29.5	39.5	22	19.75	-1.25	11.5	-3.25	14.25	21.75	-0.5	-8.5	-4	-18.25
OPT002	6		0	1	36	1.31	2.5	-1.19	21.75	37	39.5	38.5	35.25	28.75	41.5	24.5	36.25	-2.25	19	-2.5	2.5	0.5	-1.25	-6.5	-1.5	-1.75
OPT003	6		0	1	36	2.94	0.58	2.36	23.5	19	42.75	48.5	31.25	30.25	31.5	26.5	38.5	-0.5	1	0.75	12.5	0	0.25	-16.5	0.5	0.5
OPT004	6		0	1	36	2.25	3.69	-1.44	23.5	22	42.75	37.5	24.5	29.25	37	30.25	34	-0.5	4	0.75	1.5	1.5	-0.75	-11	4.25	-4
OPT005	6		0	1	36	2.63	0.69	1.94	23	19.5	44.5	37.25	26	30.5	48.25	36	36.25	-1	1.5	2.5	1.25	1.25	0.5	0.25	10	-1.75
OPT006	6		0	1	36	3.75	5.06	-1.31	22.25	19.25	37	34.5	19.75	33.5	34.25	30.75	31.25	-1.75	1.25	-5	-1.5	-3.25	3.5	-13.75	4.75	-6.75
OPT007	6		0	1	36	4.06	-0.25	4.31	20.25	13.5	43.5	50.25	44.5	41.75	48	29.75	38.25	-3.75	-4.5	1.5	14.25	16	11.75	0	3.75	0.25
OPT008	6		0	1	36	4.25	7.13	-2.88	21.25	21.25	42	41	20.75	40	35.5	36	36	-2.75	3.25	0	5	16.25	10	-12.5	10	-2
OPT009	6		0	1	36	2	0.19	1.81	27.75	16	43.5	43.75	17.25	27.75	39.25	28	38.25	3.75	-2	1.5	7.75	13	-2.25	-8.75	2	0.25
OPT010	6		0	1	36	3.94	1.81	2.13	19.5	21.25	26	34.25	21.75	28.25	46.75	28.5	39	-4.5	3.25	-16	-1.75	1.25	-1.75	-1.25	2.5	1
OPT011	6		0	1	36	4.44	0.81	3.63	24.75	20	41.25	27	38	29	45	41.25	27.25	0.75	2	-0.75	-9	15.25	-1	-3	15.25	-10.75
OPT012	6		0	1	36	10.88	14.75	-3.87	10.25	32.75	29.25	46.25	18.25	42	31.5	31.75	23.25	-13.75	14.75	-12.75	10.25	3.25	12	-16.5	5.75	-14.75
OPT013	6		0	1	36	7	1.19	5.81	22.5	18	44.25	36	32.75	30	44.75	44	25.75	-1.5	0	2.25	0	12.75	0	-3.25	18	-12.25
OPT014	6		0	1	36	0.5	0.44	0.06	26.5	20.5	44.5	37.5	34.25	33.75	50	26.75	35.75	2.5	2.5	2.5	1.5	5	3.75	2	0.75	-2.25
OPT015	6		0	1	36	8.19	1.69	6.5	24	20.75	28	49.25	24	34	48	19	25.5	0	2.75	-14	13.25	1	4	0	-7	-12.5
OPT016	6		0	1	36	2.69	3.06	-0.37	22.5	28.25	27.5	31.75	18.75	30.5	48	27.5	39	-1.5	10.25	-14.5	-4.25	16.5	0.5	0	1.5	1
OPT017	6		0	1	36	4	2.5	1.5	21.25	24.25	36	36	32.25	32	49	32	34	-2.75	6.25	-6	0	17	2	1	6	-4
OPT018	6		0	1	36	4.63	5.31	-0.68	22.75	30.75	43.5	35	35	40.25	51	48	39	-1.25	12.75	1.5	-1	-1.25	10.25	3	22	1
OPT019	6		0	1	36	0.31	-1.06	1.37	24.5	16	43.25	43.75	21.25	29.5	49.25	24.5	41.75	0.5	-2	1.25	7.75	-2.5	-0.5	1.25	-1.5	3.75
OPT020	6		0	1	36	-0.31	1.94	-2.25	24.5	24.5	42	37.5	26.5	30.5	46.75	25.5	40.25	0.5	6.5	0	1.5	4	0.5	-1.25	-0.5	2.25
OPT021	6		0	1	36	-2.44	0.31	-2.75	23.5	19.5	46.75	29.5	19	28.5	47.25	29	39.5	-0.5	1.5	4.75	-6.5	4	-1.5	-0.75	3	1.5
OPT022	6		0	1	36	3	5.25	-2.25	22.25	30.75	40.25	38.25	34.5	31.25	32.5	31.75	35.75	-1.75	12.75	-1.75	2.25	15.5	1.25	-15.5	5.75	-2.25
OPT023	6		0	1	36	5.19	-0.13	5.32	26.25	20.25	19.75	37	48	31.25	49.75	24.5	39	2.25	2.25	-22.25	1	9.25	1.25	1.75	-1.5	1
OPT024	6		0	1	36	6	3.5	2.5	9.25	29.5	30.5	51	18	30	49	24	38.5	-14.75	11.5	-11.5	15	-2	0	1	-2	0.5
OPT025	6		0	1	36	2.63	0.63	2	27.5	19.75	40.25	37.75	22.25	33.75	47.5	31.5	36.5	3.5	1.75	-1.75	1.75	12	3.75	-0.5	5.5	-1.5
OPT026	6		0	1	36	2.25	0.06	2.19	22.5	18	39	39.5	34	28.25	47.5	26.5	36	-1.5	0	-3	3.5	2.75	-1.75	-0.5	0.5	-2
OPT027	6		0	1	36	1.19	0.75	0.44	27.5	26.5	39.75	43.75	45	28	48	24	41.25	3.5	8.5	-2.25	7.75	21.25	-2	0	-2	3.25
OPT028	6		0	1	36	14.88	0.13	14.75	19.5	17.25	18.25	47.25	19.75	29	50.25	36	23.5	-4.5	-0.75	-23.75	11.25	-14.25	-1	2.25	10	-14.5
OPT029	6		0	1	36	6.69	0.58	6.11	22.25	18	21.75	44.5	40	43	48	24.5	38.5	-1.75	0	-20.25	8.5	6	13	0	-1.5	0.5
OPT030	6		0	1	36	2.19	3.5	-1.31	29	30	38.75	42	21.25	43	30	27.25	39.75	5	12	-3.25	6	-12.75	13	-18	1.25	1.75
OPT031	6		0	1	36	-0.25	1.56	-1.81	20.25	20.75	40.5	35.5	21.25	29.5	47.75	23	37	-3.75	2.75	-1.5	-0.5	-12.75	-0.5	-0.25	-3	-1
OPT032	6		0	1	36	1.88	2	-0.12	23.5	17.25	39.25	42.25	36.5	39.75	49.5	25	38.5	-0.5	-0.75	-2.75	6.25	2.5	9.75	1.5	-1	0.5
OPT033	6		0	1	36	1.88	1.06	0.82	24.75	24	45.25	40.25	28.25	29.25	48.25	33.25	38.75	0.75	6	3.25	4.25	-5.75	-0.75	0.25	7.25	0.75
OPT034	6		0	1	36	8.63	-0.38	9.01	26	16.25	43.5	47	43	30.75	46.5	44.75	31.75	2	-1.75	1.5	11	9	0.75	-1.5	18.75	-6.25
OPT035	6		0	1	36	3.13	0.25	2.88	23.5	19.5	44.75	40	33.5	29.5	48.5	29.5	30.25	-0.5	1.5	2.75	4	-0.5	-0.5	0.5	3.5	-7.75
OPT036	6		0	1	36	4.75	6	-1.25	24	30	41	38	24	30	36	39.5	35.5	0	12	-1	2	-10	0	-12	13.5	-2.5
OPT037	6		0	1	36	12.63	15	-2.37	11.25	36	27	50	24	43.25	36	36	26.5	-12.75	18	-15	14	-10	13.25	-12	10	-11.5
OPT038	6		0	1	36	12.5	12.25	0.25	12	30	29	49.5	20.75	44.5	35.5	35.5	24	-12	12	-13	13.5	-13.25	14.5	-12.5	9.5	-14
OPT039	6		0	1	36	-3.5	-0.08	-3.42	24.25	22	41.5	25.5	39.25	26	25	24.5	40.5	0.25	4	-0.5	-10.5	5.25	-4	-23	-1.5	2.5
OPT040	6		0	1	36	2.81	5.13	-2.32	21.25	26	46.25	48	36	37	45.25	30.5	39	-2.75	8	4.25	12	2	7	-2.75	4.5	1
OPT041	6		0	1	36	1.44	-1.69	3.13	25.5	13	45	46.75	35.5	29.75	48	24.75	38.75	1.5	-5	3	10.75	1.5	-0.25	0	-1.25	0.75
OPT042	6		0	1	36	4.75	0.31	4.44	28.25	24.75	42.75	39.75	40.5	31.5	50.75	47.5	43.5	4.25	6.75	0.75	3.75	6.5	1.5	2.75	21.5	5.5
OPT043	6		0	1	36	-1.75	-0.92	-0.83	12.5	15.75	44	31.25	39	29	47.5	27	39.25	-11.5	-2.25	2	-4.75	5	-1	-0.5	1	1.25
OPT044	6		0	1	36	8.31	-0.33	8.64	29.5	25	32.5	38	41.75	41.25	50.5	41	31.25	5.5	7	-9.5	2	7.75	11.25	2.5	15	-6.75
OPT045	6		0	1	36	8.31	3.5	4.81	11	22.75	41.75	47	20.5	28.25	40.5	35.5	25.5	-13	4.75	-0.25	11	-13.5	-1.75	-7.5	9.5	-12.5
OPT046	6		0	1	36	10.5	1.5	9	24	20	30	39	20	35	49	39.25	24.25	0	2	-12	3	-14	5	1	13.25	-13.75
OPT047	6		0	1	36	4.69	-1.67	6.36	21.25	12	24	24	21.5	45.75	49.75	38.75	38	-2.75	-6	-18	-12	-12.5	15.75	1.75	12.75	0
OPT048	6		0	1	36	7.81	-0.06	7.87	29.25	20.25	25	38.5	21.25	35.25	50.5	23	23.25	5.25	2.25	-17	2.5	-12.75	5.25	2.5	-3	-14.75
OPT049	6		0	1	36	2.13	0.08	2.05	24.5	16.5	36.5	34	16.75	32.25	31.75	30	37	0.5	-1.5	-5.5	-2	-17.25	2.25	-16.25	4	-1
OPT050	6		0	1	36	0.63	0.31	0.32	24	16	44.25	41.5	36	30.75	45.5	27	39.75	0	-2	2.25	5.5	2	0.75	-2.5	1	1.75
OPT051	6		0	1	36	4.63	5.63	-1	25.75	31.5	35.5	43	36.25	40.5	47.75	29	36	1.75	13.5	-6.5	7	2.25	10.5	-0.25	3	-2
OPT052	6		0	1	36	3.44	2.63	0.81	24	30	29.5	36.5	33	28.75	48.25	26	37.25	0	12	-12.5	0.5	-1	-1.25	0.25	0	-0.75
OPT053	6		0	1	36	13.5	3.38	10.12	14	19.75	25.5	47.5	21.25	42	43	38.75	24.75	-10	1.75	-16.5	11.5	-12.75	12	-5	12.75	-13.25
OPT054	6		0	1	36	2.5	-0.38	2.88	26	18.75	40	31.5	35.25	29	47.25	30.75	30.25	2	0.75	-2	-4.5	1.25	-1	-0.75	4.75	-7.75
OPT055	6		0	1	36	7.5	0.88	6.62	23	19	29.5	37	23.25	29.75	46.25	40.75	36.25	-1	1	-12.5	1	-10.75	-0.25	-1.75	14.75	-1.75
OPT056	6		0	1	36	3.56	1.25	2.31	23.25	21.75	45.5	40	32.75	30.25	47.75	39	37.25	-0.75	3.75	3.5	4	-1.25	0.25	-0.25	13	-0.75
OPT057	6		0	1	36	2.75	-1.19	3.94	25.5	16	37.5	45.25	25	29.25	48.5	24	38.75	1.5	-2	-4.5	9.25	-9	-0.75	0.5	-2	0.75
OPT058	6		0	1	36	7.81	0.63	7.18	26.25	22	19.5	41	21	30	47.25	29	37.25	2.25	4	-22.5	5	-13	0	-0.75	3	-0.75
OPT059	6		0	1	36	4.5	1	3.5	19	12.5	29	29	36.5	30	43.5	29	29	-5	-5.5	-13	-7	2.5	0	-4.5	3	-9
OPT060	6		0	1	36	-0.13	0.88	-1.01	23	19.5	37.25	32.5	37	30.75	47.75	25.25	39	-1	1.5	-4.75	-3.5	3	0.75	-0.25	-0.75	1
OPT061	6		0	1	36	11.06	0.5	10.56	23.25	18	43	50	18.75	32.25	49	40.5	21.25	-0.75	0	1	14	-15.25	2.25	1	14.5	-16.75
OPT062	6		0	1	36	12.13	-0.5	12.63	26	17	30.75	46.75	17.5	29.25	46.25	42	27.5	2	-1	-11.25	10.75	-16.5	-0.75	-1.75	16	-10.5
OPT063	6		0	1	36	10.13	-0.88	11.01	27.5	17.25	42	46.5	24	29.5	46.75	41.5	23.5	3.5	-0.75	0	10.5	-10	-0.5	-1.25	15.5	-14.5
OPT064	6		0	1	36	13	6.06	6.94	24	36	30	53	24	25.25	37	36.25	25.25	0	18	-12	17	-10	-4.75	-11	10.25	-12.75
OPT065	6		0	1	36	-1.56	0.63	-2.19	25.5	16.75	43.25	32.5	35.5	29.5	42.25	27	40.5	1.5	-1.25	1.25	-3.5	1.5	-0.5	-5.75	1	2.5
OPT066	6		0	1	36	0.06	0.06	0	22.25	17	43.25	39.5	29.25	28.25	46.75	27.5	41.5	-1.75	-1	1.25	3.5	-4.75	-1.75	-1.25	1.5	3.5
OPT067	6		0	1	36	8.94	0.44	8.5	24	21.25	45.75	51.75	18	30	49.5	33	21.25	0	3.25	3.75	15.75	-16	0	1.5	7	-16.75
OPT068	6		0	1	36	0.13	0.63	-0.5	21.75	18.75	41	33.5	32	29.25	47.75	28	38	-2.25	0.75	-1	-2.5	-2	-0.75	-0.25	2	0
OPT069	6		0	1	36	2.06	-0.56	2.62	23.75	15.75	43.5	46	22.75	29.75	48	24.5	36.75	-0.25	-2.25	1.5	10	-11.25	-0.25	0	-1.5	-1.25
OPT070	6		0	1	36	-1.69	1.38	-3.07	23.5	25.5	46.25	35.5	41.25	25.75	46.25	25.75	39.75	-0.5	7.5	4.25	-0.5	7.25	-4.25	-1.75	-0.25	1.75
